# Supplementary material for: Greater Consumption of Total and Individual Lignans and Dietary Fibers Were Significantly Associated with Lowered Risk of Hip Fracture—A 1:1 Matched Case–Control Study among Chinese Elderly Men and Women
Source: Nutrients. 2022 Mar 5;14(5):1100. doi: 10.3390/nu14051100 (PMC8912333; doi:10.3390/nu14051100)
Supplement: Supplementary file 1 [file nutrients-14-01100-s001.zip]

Archive with 1 entries (1 files):
- nutrients-1617526-supplementary.pdf
